# Supplementary material for: A remarkable new species of Brunfelsia (Solanaceae) from the eastern Andes of Central Peru
Source: PhytoKeys. 2016 Dec 1;(75):81–91. doi: 10.3897/phytokeys.75.10759 (PMC5234539; doi:10.3897/phytokeys.75.10759)
Supplement: XML Treatment for Brunfelsia cabiesesiana [file phytokeys.75.10759-treatment1.xml]

<!DOCTYPE tp:taxon-treatment
  PUBLIC "-//TaxonX//DTD Taxonomic Treatment Publishing DTD v0 20100105//EN" "tax-treatment-NSO.dtd">
<tp:taxon-treatment xmlns:tp="http://www.plazi.org/taxpub"><tp:treatment-meta><kwd-group><label>Taxon classification</label><kwd><named-content content-type="kingdom">Plantae</named-content></kwd><kwd><named-content content-type="order">Solanales</named-content></kwd><kwd><named-content content-type="family">Solanaceae</named-content></kwd></kwd-group><mixed-citation publication-type="journal"><person-group><name><surname>Graham</surname><given-names>James G.</given-names></name><name><surname>Janovec</surname><given-names>John P.</given-names></name></person-group><article-title>A remarkable new species of <italic><tp:taxon-name><tp:taxon-name-part taxon-name-part-type="genus">Brunfelsia</tp:taxon-name-part></tp:taxon-name></italic> (<tp:taxon-name><tp:taxon-name-part taxon-name-part-type="family">Solanaceae</tp:taxon-name-part></tp:taxon-name>) from the eastern Andes of Central Peru</article-title><source>PhytoKeys</source><day>1</day><month>12</month><year>2016</year><volume>2016</volume><issue>75</issue><fpage>81</fpage><lpage>91</lpage><pub-id pub-id-type="doi">10.3897/phytokeys.75.10759</pub-id></mixed-citation></tp:treatment-meta><tp:nomenclature><tp:taxon-name>
            <tp:taxon-name-part taxon-name-part-type="genus">Brunfelsia</tp:taxon-name-part>
            <tp:taxon-name-part taxon-name-part-type="species">cabiesesiana</tp:taxon-name-part>
            <object-id xmlns:xlink="http://www.w3.org/1999/xlink" content-type="ipni" xlink:type="simple">urn:lsid:ipni.org:names:77158825-1</object-id>
          </tp:taxon-name><tp:taxon-authority>J.G.Graham</tp:taxon-authority><tp:taxon-status xmlns:xlink="http://www.w3.org/1999/xlink" xlink:type="simple">sp. nov.</tp:taxon-status><xref ref-type="fig" rid="F2">Figures 2</xref><xref ref-type="fig" rid="F3">, 3</xref><xref ref-type="fig" rid="F4">, 4</xref><xref ref-type="fig" rid="F5">, 5</xref><xref ref-type="fig" rid="F6">, 6</xref></tp:nomenclature><tp:treatment-sec sec-type="material" id="SECID0EJEAE"><title>Type.</title><p>PERU. Ucayali: Prov. Coronel Portillo, Dist. Iparia, Reserva Comunal El Sira, 1500 m, <named-content xmlns:xlink="http://www.w3.org/1999/xlink" content-type="dwc:verbatimCoordinates" xlink:type="simple"><named-content content-type="geo-json" specific-use="{&#34;type&#34;:&#34;Point&#34;,&#34;coordinates&#34;:[-74.558333,-9.463333]}" id="NCID0ESEAE" xlink:type="simple">9°27.8'S, 74°33.5'W</named-content></named-content>, 24 Oct 2007, <italic>J. G. Graham 5970</italic> (holotype: <named-content xmlns:xlink="http://www.w3.org/1999/xlink" content-type="dwc:institutional_code" xlink:type="simple">MOL</named-content>; isotypes: F, <named-content xmlns:xlink="http://www.w3.org/1999/xlink" content-type="dwc:institutional_code" xlink:type="simple">NY</named-content>).</p></tp:treatment-sec><tp:treatment-sec sec-type="diagnosis" id="SECID0EZEAE"><title>Diagnosis.</title><p><italic><tp:taxon-name><tp:taxon-name-part taxon-name-part-type="genus">Brunfelsia</tp:taxon-name-part> <tp:taxon-name-part taxon-name-part-type="species">cabiesesiana</tp:taxon-name-part></tp:taxon-name></italic> distinguitur ab omnibus aliis speciebus <italic><tp:taxon-name><tp:taxon-name-part taxon-name-part-type="genus">Brunfelsia</tp:taxon-name-part></tp:taxon-name></italic> possidendo cauliflorus inflorescentiis.</p></tp:treatment-sec><tp:treatment-sec sec-type="description" id="SECID0EQFAE"><title>Description.</title><p>Pachycaulescent shrub to few-branched, sprawling small tree to 3 m. <italic>Trunk</italic> solitary, terete, to 5 cm in diameter near base. <italic>Bark</italic> brownish-gray and rough at stem base, becoming dark green and smooth on upper stem; glabrous. <italic>Branches</italic> lacking, or, if present, terete, to 2 cm diameter, tending to arch over with age, with vertically ascending branchlets. <italic>Leaves</italic> crowded toward apex of stem, subverticillate, up to seven per whorl, simple, often in terminal whorls on single stem, occasionally in multiple whorls 20–30 cm apart; petioles sub-terete, often canaliculate above, up to 1cm long, 3–5 mm wide, brownish when dry, blades elliptic to broadly obovate, 15–35 cm long, 6–15 cm wide, glabrous, dull, dark green above, pale green beneath, young leaves purplish, smooth, subcoriaceous, glabrous, the base narrowly decurrent, the apex cuspidate to lightly acuminate, the margins entire; the midvein prominent below, the secondary veins 6–8-nerved, spaced up to 2 cm apart, arcuate-ascending, with light collective vein on margin, the tertiary venation reticulate. <italic>Inflorescences</italic> cauline, corymbiform, flowering branches stunted, woody at base, persistent, leafless, densely bracteate, to 3 cm long, with 1–7 branchlets up to 5 mm long, few flowered, usually only 1 flower per branchlet. <italic>Bracts</italic> spirally arranged, lanceolate, lightly keeled below, 0.7–1.3 mm long, tan to brown, lightly pubescent at base and along margins. <italic>Flowers</italic> showy violet fading with age, with 5-angled white spot at mouth. <italic>Pedicels</italic> 4–10 mm long, slender, 1.5–2 mm in diameter, glabrous. <italic>Calyx</italic> tubular-campanulate, weakly inflated, 2–2.3 cm long, 6–8 mm in diameter, ellipsoid to ovoid in bud, yellow-green to green, lightly punctate, firmly membranaceous, connate at base, 5-lobed at apex, the lobes subequal, ovate-lanceolate, 4–8 mm long, acute to acuminate and glandular at apex; calyx to 2.2 cm in fruit, coriaceous, smooth, partially enclosing the fruit, calyx and pedicel often with raised lenticels at maturity. <italic>Corolla tube</italic> terete, curved and inflated slightly at apex, then constricted at throat, gradually widening from base, 2.5–4 cm long, 2 mm diameter at base, to 5 mm diameter at apex, glabrous; estivation <!--PageBreak-->quincuncial and imbricate, the limb spreading to 5.5 cm diameter, the lobes rounded, subequal, uppermost slightly larger, subtruncate to rounded at apex, overlapping at sides, narrowing lightly at base. <italic>Stamens</italic> four, in two pairs, included in upper portion of corolla tube; filaments ligulate, curved at apex, 2–3 mm long; anthers reniform, to 2 mm long. Ovary ovoid-conical, 2–3 mm long, glandular at base; style slender, curved and thickened at apex, 3–3.5 cm long; stigma weakly/briefly bifid, lobes equal, oval, 1–2 mm long, 8–10 mm in diameter. <italic>Fruit</italic> a capsule, globose to ovoid, 1.5–2 cm long, 1.2–1.8 cm wide, partially enclosed by accrescent calyx, slightly acute at apex with conspicuous scar where corolla tube was attached, medial septicidal suture present, not dehiscing along suture, dark green when fresh, light brown and lightly veined when dry, smooth, glabrous, pericarp thin walled, 1–2 mm thick, drying crustaceous, <!--PageBreak--><!--PageBreak-->exocarp coriaceous, lenticelate. <italic>Seeds</italic> 10–20 per fruit, oblong-ellipsoid, 5–7 mm long, ca. 3 mm in diameter, dark reddish-brown with brilliant prismatic reflection, reticulate pitted, glabrous.</p></tp:treatment-sec><tp:treatment-sec sec-type="habitat|ecology" id="SECID0EVGAE"><title>Habitat and ecology.</title><p>Known from central Peru in the Departments of Ucayali and Pasco where it is of extremely limited distribution but locally abundant at the type locality in the El Sira Communal Reserve. This understory species inhabits rocky slopes and ridge tops in cloud forests on the eastern slopes of the Cordillera El Sira, between 1100–1600 m, and has been found as a rare element in cloud forests on the northwestern slopes of the Cordillera Yanachaga, at ca. 2300 m.</p></tp:treatment-sec><tp:treatment-sec sec-type="phenology" id="SECID0E1GAE"><title>Phenology.</title><p>Flowering in <italic><tp:taxon-name><tp:taxon-name-part taxon-name-part-type="genus">Brunfelsia</tp:taxon-name-part> <tp:taxon-name-part taxon-name-part-type="species">cabiesesiana</tp:taxon-name-part></tp:taxon-name></italic> appears to be photomorphogenic in nature, associated with highest annual light intensities. Flowering observed in the El Sira populations is closely associated with the dry season, from August to October. Fruits appear to mature relatively slowly and are persistent, having been found green on the plant two or more months following anthesis.</p></tp:treatment-sec><tp:treatment-sec sec-type="etymology" id="SECID0EKHAE"><title>Etymology.</title><p>The species epithet honors Dr. Fernando Cabieses Molina, noted neurosurgeon, ethno-pharmacologist, author and educator. Dr. Cabieses was cofounder of the <italic>Museo de la Nación</italic> of Peru and founding rector of the Universidad Científica del Sur. He served as director of the Peruvian Museum of Health Sciences and the Peruvian National Institute of Traditional Medicine. Dr. Cabieses had profound interest in tropical biodiversity -both its history and utilization- and he was a tireless supporter of biodiversity conservation efforts in Peru.</p></tp:treatment-sec><tp:treatment-sec sec-type="conservation status" id="SECID0ESHAE"><title>Conservation status.</title><p>This species is of extremely limited distribution (see Figure <xref ref-type="fig" rid="F1">1</xref>), although it appears to be locally abundant as evidenced by preliminary density studies along an elevational transect near the type locality, where 18 individuals were recorded in 2000 sq. m area. Three of these had reached maturity, as evidenced by stunted, persistent inflorescence branches (see Figure <xref ref-type="fig" rid="F2">2</xref>). This species appears to be extremely rare in the Cordillera Yanachaga, ca. 125 km SW from the type location and nearly 800 m higher in elevation.</p><p>Given the extremely limited known area of occupancy of <italic><tp:taxon-name><tp:taxon-name-part taxon-name-part-type="genus">Brunfelsia</tp:taxon-name-part> <tp:taxon-name-part taxon-name-part-type="species">cabiesesiana</tp:taxon-name-part></tp:taxon-name></italic>, and the fragmented nature of the occurrence of the two known subpopulations in Pasco and Ucayali, we estimate the Pasco subpopulation to be critically endangered and the Ucayali population to be endangered, using International Union for the Conservation of Nature Red Book guidelines (<xref ref-type="bibr" rid="B12">IUCN 2012</xref>). Both of the Pasco collections were located in fragmented forests near to roads. Given that anthropogenic activity in this region continues to expand, and that only two collections have ever been made, it is considered to face an extremely high risk of extinction in the wild. The Ucayali subpopulation, with the benefit of larger species densities, as well as a more favorable location inside a reserved zone, faces less threat of extinction.</p><fig id="F2" position="float" orientation="portrait"><label>Figure 2.</label><caption><p>Inflorescences of <italic><tp:taxon-name><tp:taxon-name-part taxon-name-part-type="genus">Brunfelsia</tp:taxon-name-part> <tp:taxon-name-part taxon-name-part-type="species">cabiesesiana</tp:taxon-name-part></tp:taxon-name></italic>. Left, cauline corymbiform inflorescences showing limb of corolla at anthesis. Right, stem with bracteate inflorescence branches.</p></caption><graphic xmlns:xlink="http://www.w3.org/1999/xlink" xlink:href="phytokeys-075-081-g002.jpg" position="float" orientation="portrait" xlink:type="simple" id="oo_113323.jpg"/></fig><fig id="F3" position="float" orientation="portrait"><label>Figure 3.</label><caption><p>Fruits of <italic><tp:taxon-name><tp:taxon-name-part taxon-name-part-type="genus">Brunfelsia</tp:taxon-name-part> <tp:taxon-name-part taxon-name-part-type="species">cabiesesiana</tp:taxon-name-part></tp:taxon-name></italic>. Below, dried, dehiscent capsules with seeds. Above left, developing fruits.</p></caption><graphic xmlns:xlink="http://www.w3.org/1999/xlink" xlink:href="phytokeys-075-081-g003.jpg" position="float" orientation="portrait" xlink:type="simple" id="oo_113324.jpg"/></fig><fig id="F4" position="float" orientation="portrait"><label>Figure 4.</label><caption><p>Estivation of <italic><tp:taxon-name><tp:taxon-name-part taxon-name-part-type="genus">Brunfelsia</tp:taxon-name-part> <tp:taxon-name-part taxon-name-part-type="species">cabiesesiana</tp:taxon-name-part></tp:taxon-name></italic>. <bold>A</bold> calyces in bud. (day 1–3) <bold>B</bold> emerging flower. (day 4–5) <bold>C</bold> petals unfold (day 6–7).</p></caption><graphic xmlns:xlink="http://www.w3.org/1999/xlink" xlink:href="phytokeys-075-081-g004.jpg" position="float" orientation="portrait" xlink:type="simple" id="oo_113325.jpg"/></fig><fig id="F5" position="float" orientation="portrait"><label>Figure 5.</label><caption><p>Profile of a flower of <italic><tp:taxon-name><tp:taxon-name-part taxon-name-part-type="genus">Brunfelsia</tp:taxon-name-part> <tp:taxon-name-part taxon-name-part-type="species">cabiesesiana</tp:taxon-name-part></tp:taxon-name></italic> at anthesis.</p></caption><graphic xmlns:xlink="http://www.w3.org/1999/xlink" xlink:href="phytokeys-075-081-g005.jpg" position="float" orientation="portrait" xlink:type="simple" id="oo_113326.jpg"/></fig><fig id="F6" position="float" orientation="portrait"><label>Figure 6.</label><caption><p>Two habit forms of <italic><tp:taxon-name><tp:taxon-name-part taxon-name-part-type="genus">Brunfelsia</tp:taxon-name-part> <tp:taxon-name-part taxon-name-part-type="species">cabiesesiana</tp:taxon-name-part></tp:taxon-name></italic> found in the El Sira Mountains (drawing by JGG).</p></caption><graphic xmlns:xlink="http://www.w3.org/1999/xlink" xlink:href="phytokeys-075-081-g006.jpg" position="float" orientation="portrait" xlink:type="simple" id="oo_113328.jpg"/></fig></tp:treatment-sec><tp:treatment-sec sec-type="material" id="SECID0EJMAE"><title>Specimens examined.</title><p><bold>PERU. Ucayali</bold>: Dist. Iparia, Reserva Comunal El Sira, <named-content xmlns:xlink="http://www.w3.org/1999/xlink" content-type="dwc:verbatimCoordinates" xlink:type="simple"><named-content content-type="geo-json" specific-use="{&#34;type&#34;:&#34;Point&#34;,&#34;coordinates&#34;:[-74.566667,-9.466667]}" id="NCID0EUMAE" xlink:type="simple">9°28'S, 74°34'W</named-content></named-content>, 1550 m, 24 Oct 2007, <italic>J. G. Graham 4968</italic> (F, <named-content xmlns:xlink="http://www.w3.org/1999/xlink" content-type="dwc:institutional_code" xlink:type="simple">MOL</named-content>, <named-content xmlns:xlink="http://www.w3.org/1999/xlink" content-type="dwc:institutional_code" xlink:type="simple">NY</named-content>); <bold>Pasco</bold>: Dist. Oxapampa, <named-content xmlns:xlink="http://www.w3.org/1999/xlink" content-type="dwc:verbatimCoordinates" xlink:type="simple"><named-content content-type="geo-json" specific-use="{&#34;type&#34;:&#34;Point&#34;,&#34;coordinates&#34;:[-75.333333,-10.616667]}" id="NCID0EANAE" xlink:type="simple">10°37'S, 75°20'W</named-content></named-content>, 2100 m, Villa Rica - Oxapampa, 4 Jan 1984, <italic>R. Foster et al. 7788</italic> (F); Dist. Oxapampa, <named-content xmlns:xlink="http://www.w3.org/1999/xlink" content-type="dwc:verbatimCoordinates" xlink:type="simple"><named-content content-type="geo-json" specific-use="{&#34;type&#34;:&#34;Point&#34;,&#34;coordinates&#34;:[-75.333333,-10.500000]}" id="NCID0EKNAE" xlink:type="simple">10°30'S, 75°20'W</named-content></named-content>, 4 Aug 2009, forest remnant at the edge of a road, <italic>R. Vasquez et al. 36203</italic> (<named-content xmlns:xlink="http://www.w3.org/1999/xlink" content-type="dwc:institutional_code" xlink:type="simple">HOXA</named-content>).</p><!--PageBreak--></tp:treatment-sec><tp:treatment-sec><!--Section generated to contain objects referenced in tp:taxon-treatment.--><fig id="F1" position="float" orientation="portrait"><label>Figure 1.</label><caption><p>Location of known specimens of <italic><tp:taxon-name><tp:taxon-name-part taxon-name-part-type="genus">Brunfelsia</tp:taxon-name-part> <tp:taxon-name-part taxon-name-part-type="species">cabiesesiana</tp:taxon-name-part></tp:taxon-name></italic>.</p></caption><graphic xmlns:xlink="http://www.w3.org/1999/xlink" xlink:href="phytokeys-075-081-g001.jpg" position="float" orientation="portrait" xlink:type="simple" id="oo_113322.jpg"/></fig></tp:treatment-sec><ref-list><ref id="B12"><mixed-citation xmlns:xlink="http://www.w3.org/1999/xlink" xlink:type="simple">
          <institution xlink:type="simple">IUCN</institution> (<year>2012</year>) <source>IUCN red list categories and criteria, Version 3.1</source>, <edition>2nd edition</edition>. <publisher-loc>Gland, Switzerland</publisher-loc>.</mixed-citation></ref></ref-list></tp:taxon-treatment>
